# Supplementary material for: Factors associated with antimicrobial resistant enterococci in Canadian beef cattle: A scoping review
Source: Front Vet Sci. 2023 Apr 20;10:1155772. doi: 10.3389/fvets.2023.1155772 (PMC10157153; doi:10.3389/fvets.2023.1155772)
Supplement: Supplementary file 2 [file Data_Sheet_2.xlsx]

## Sheet: Table S2
First author	Year of publication	Study design	Location	Beef production stage	Age of cattle (if applicable)	Exposure or intervention studied	Compound administered, if applicable	Sample collection site	AMR genes assessed	AMR phenotypes assessed †	AMR resistance interpretation notes	Enterococci species reported ±	Were minimum inhibitory concentration stated?	Were breakpoints stated?	Guidelines/protocol referenced	Statistics approach (descriptive Vs. mixed effect)	Were antimicrobial susceptibility testing standardized protocols described?	Was selective, antimicrobial impregnated media used?	Funding source
Agga	2016	Cross-sectional study	Nebraska, United States	Farm	Cows	Antimicrobial administration	Ceftiofur	Rectum	tet(M), erm(B)	Erythromycin		Not specified	No	No	Not Specified	Mixed effect	No	Yes	U.S. Department of Agriculture
Amachawadi	2013	Randomised controlled trial	Kansas, United States	Feedlot	Yearlings	(1) Metal supplementation	Copper	Pen floor	tcr(B)		tcr(B) was compared between treatment groups. Additional AMR genes are discussed but not compared between the study's intervention (exposure) or referent groups. Resistance phenotypes were not stratified by intervention, and no statistic comparisons were reported.	E. Faecium, E. Faecalis, E. casseliflavus, E. gallinarum	Yes	Yes	CLSI	Mixed effect	Yes	No	Contribution 13-252-J from the Kansas Agricultural Experiment Station
						(2) Nutritional supplement
Amachawadi	2015	Randomised controlled trial	Kansas, United States	Feedlot	Fat cattle preslaughter	(1) Metal supplementation	Copper and tylosin	Pen floor	tcr(B), erm(B), tet(M)		Isolates were selected for phenotypic analysis based on gene presence. Resistance phenotypes were not stratified by intervention, and no statistic comparisons were reported.	E. Faecium, E. Faecalis, E. casseliflavus, E. gallinarum	Yes	Yes	CLSI	Mixed effect	Yes	No	College of Veterinary Medicine, Kansas State University under the ‘Mentored Clinical, Applied, or Translational Research (MCAT Research Award # 2012).
						(2) Antimicrobial administration
Beukers	2015	Randomised controlled trial	Alberta, Canada	Feedlot	Fall placed calves	Antimicrobial administration	Tylosin	Rectum	Assessed, but not specific to treatment and/or sample population	Erythromycin, tylosin	Erythromycin and tylosin phenotypic resistances were compared across interventions. Additional phenotypic resistance and genotypic resistances were assessed on a subset of enterococci isolated. These additional assessments were not stratified by intervention, and no statistic comparisons were reported.	E. Faecium, E. Faecalis, E. Durans, E. casseliflavus, E. gallinarum, E. hirae, E. Mundtii, E. Thailandicus, E. villorum	Yes	Yes	CLSI, EUCAST	Mixed effect	Yes	Yes	Beef Cattle Research Council (BCRC) Beef Cluster and Agriculture and Agri-Food Canada (AAFC). A. Beukers was supported by an Australian Postgraduate Award from the Australian Government.
Chan	2008	Cross-sectional study	Rhode Island, United States	Retail	Not applicable	Raised without antimicrobials	Not applicable	Retail	Not assessed	Vancomycin	There were no cases of vancomycin resistance in the study's intervention (exposure) or referent groups. No further statistical associations were assessed. This factor is not included in Table S3 associations summary.	Not specified	No	No	Not Specified	Descriptive	No	Yes	Not stated
Davedow	2020	Randomised controlled trial	Alberta, Canada	Feedlot	Yearlings	Antimicrobial administration	Tylosin1	Pen floor	Assessed, but not specific to treatment and/or sample population	Ampicillin, erythromycin, gentamicin, levofloxacin, vancomycin	Additional AMR genes are discussed for isolates displaying intermediate resistance or resistance, but are not representative of the sample population. Additional phenotypic resistance comparisons were made, but no statistical assessments reported. There were no cases of ampicillin, gentamicin, levofloxacin, or vancomycin resistance in the study's intervention (exposure) or referent groups, theref…	E. Faecium, E. Durans, E. hirae, E. villorum	Yes	Yes	CLSI	Mixed effect	Yes	Yes	Alberta Beef Producers ANH 13.16, Calgary, Alberta
Edrington	2014	Randomised controlled trial	Texas, United States	Feedlot	Fall placed calves	Antimicrobial administration	Virginiamycin	Rectum	vat(E), erm(B), msr(C)	Erythromycin, gentamicin, kanamycin, lincomycin, nitrofuran, quinupristin/dalfopristin, streptomycin, tetracycline, vancomycin		E. Faecium, E. Faecalis, E. casseliflavus, E. Avium, E. gallinarum, E. hirae, E. Cecorum	No	No	CLSI	Mixed effect	Yes	No	Not stated
Halleran	2021a	Non-randomized trial	North Carolina, United States	Feedlot	Fall placed calves	Antimicrobial administration	Danofloxacin2	Rectum	Not assessed	Danofloxacin		E. Faecium, E. Faecalis, E. Durans, E. casseliflavus, E. gallinarum, E. hirae	No	No	CLSI	Descriptive	Yes	No	Not stated
Halleran	2021b	Non-randomized trial.	North Carolina, United States	Feedlot	Fall placed calves	Antimicrobial administration	Florfenicol2	Rectum	Not assessed	Ampicillin, ceftiofur, tetracycline		Not specified	Yes	Yes	CLSI	Descriptive	Yes	Yes	Food Animal Residue Avoidance Databank Program, USDA National Institute of Food and Agriculture grant.
Hershberger	2005	Cross-sectional study	United States, multiple states	Farm	Cows and pre-weaned calves at cow-calf operations	Antimicrobial administration	Enrofloxacin3	Rectum	Not assessed	Ciprofloxacin, gentamicin, vancomycin	Additional phenotypic resistance comparisons were made, but no statistical assessments reported. There were no cases of vancomycin resistance or gentamicin resistance in the study's intervention (exposure) or referent groups, therefore no associations were assessed specific to vancomycin or gentamicin resistance and these phenotypes are not summarized in Table S3.	E. Faecium, E. Faecalis	No	Yes	CLSI	Descriptive	Yes	Yes	Centers for Veterinary Medicine, Food and Drug Administration FD-U-001577-01 and Centers for Disease Control RS1/CCR520614-01
Innes	2021	Cross-sectional study	United States, multiple states	Retail	Not applicable	(1) Raised without antimicrobials	Not applicable	Retail	Not assessed	Nonspecific	Phenotypic resistance was assessed and reported as an aggregate.	Not specified	No	Yes	CLSI	Mixed effect	Yes	No	Individual researcher funding sources: National Institute of Allergy and Infectious Diseases, National Institute of Health (NIH; 1R01AI130066-01A1), Environmental Health and Engineering Department at Johns Hopkins School of Public Health, Lerner Fellowship through the Johns Hopkins Center for a Livable Future, NIH Office of the Director (K01OD019918) and a grant from the Johns Hopkins Berman Inst…
						(2) Processing plant type
Jacob	2008	Randomised controlled trial	Kansas, United States	Feedlot	Yearling	(1) Wet distillers grains with solubles	Monensin, tylosin and wet distillers grains with solubles	Rectum	erm(B), tet(M)	Macrolide, quinupristin-dalfopristin, flavomycin	The statistical comparison of quinupristin-dalfopristin and flavomycin phenotypic resistance is only reported for wet distillers grains with solubles. There is not statement regarding the quinupristin-dalfopristin and flavomycin phenotypic resistance association for monensin and tylosin. These phenotypic resistances are excluded within Table S3 from the respective tylosin and monensin sections, h…	Not specified	Yes	Yes	NARMS	Mixed effect	Yes	No	Not stated
						(2) Antimicrobial administration
Jacob	2010	Randomised controlled trial	Kansas, United States	Feedlot	Fat cattle preslaughter	Metal supplementation	Copper and zinc	Rectum	erm(B), tet(M), tcr(B)	Chloramphenicol, ciprofloxacin, gentamicin, linezolid, penicillin, streptomycin, vancomycin, zinc, copper	There were no cases of tcr(B) gene presence in the study's intervention (exposure) or referent groups, and no further statistical assessments were reported. This genotypic resistance outcome is not included in Table S3 associations summary.	E. Faecium, E. Faecalis, E. Durans	No	No	CLSI	Mixed effect	Yes	No	Kansas Agricultural Experiment Station under 1433 Animal Health Funds.
LeJeune	2004	Cross-sectional study	United States, multiple states	Retail	Not applicable	Raised without antimicrobials	Not applicable	Retail	Not assessed	Vancomycin	There were no cases of vancomycin resistance the study's intervention (exposure) or referent groups. No further statistical associations were assessed. This factor is not included in Table S3 associations summary.	Not specified	No	Yes	Not Specified	Descriptive	No	Yes	Not stated
Muller	2018	Randomised controlled trial	Kansas, United States	Feedlot	Yearling	Antimicrobial administration	Tylosin	Pen floor	Not assessed	Erythromycin, tetracycline		E. Faecium, E. casseliflavus, E. gallinarum, E. hirae	No	Yes	Not Specified	Mixed effect	No	Yes	Not stated
Murray	2020	Randomised controlled trial	Texas, United States	Feedlot	Yearling	(1) Antimicrobial administration	Tylosin, Saccharomyces cerevisiae and E. faecium probiotic	Unspecified site	Whole genome sequencing		Phenotypic data was assessed, however no associations were statistically tested within the article. Therefore, the article is not reflected within Table S3.	E. Faecium	No	No	Not Specified	Descriptive	No	Yes	USDA-NIFA-AFRI (2016-68003-24607) entitled “Voluntary compliance in antimicrobial stewardship programs: a critical factor for effective intervention”.
						(2) Probiotic supplementation
						(3) Pen Environment4
Murray	2021	Randomised controlled trial	Kansas, United States	Feedlot	Yearling	(1) Metal supplementation	Zinc, menthol	Rectum	Not assessed	Erythromycin, tetracycline	Additional phenotypes were assessed, but no statistical assessments were reported.	E. Faecium, E. Faecalis, E. Durans, E. casseliflavus, E. Avium, E. gallinarum, E. hirae, E. Mundtii, E. Thailandicus	Yes	Yes	CLSI, NARMS	Mixed effect	Yes	Yes	USDA-NIFA-AFRI Food Safety Challenge Grant project 2013-68003-21257.
						(2) Essential oil supplementation
Murray	2022	Randomised controlled trial	Texas, United States	Feedlot	Yearling	(1) Antimicrobial administration	Tylosin and E. faecium probiotic	Rectum	Not assessed	Erythromycin, tetracycline	Additional phenotypes were assessed, but no statistical assessments were reported.	E. Faecium, E. hirae	Yes	Yes	Not Specified	Mixed effect	Yes	Yes	USDA-NIFA-AFRI (2016-68003-24607) entitled “Voluntary compliance in antimicrobial stewardship programs: a critical factor for effective intervention”.
						(2) Probiotic supplementation
						(3) Pen Environment4
Platt	2008	Randomised controlled trial	Texas, United States	Feedlot	Yearling	Antimicrobial administration	Chlortetracycline	Rectum	Not assessed	Tetracycline	Additional phenotypes were assessed, but no statistical assessments were reported.	E. Faecium, E. casseliflavus, E. gallinarum, E. hirae, E. columbae	Yes	Yes	CLSI, NARMS	Mixed effect	Yes	No	The Beef Checkoff program through the Cattlemen’s Beef Board and National Research Initiative of the USDA Cooperative State Research, Education and Extension Service (grant No. 2004-35212-14864).
Schmidt	2020	Randomised controlled trial	Nebraska, United States	Feedlot	Fall placed calves	Antimicrobial administration	Tylosin	Rectum	Not enterococci specific	Erythromycin, tetracycline		Not specified	No	No	Not Specified	Descriptive	No	Yes	USDA Agricultural Research Service National Program 108—Food Safety (project 3040-42000-018).
Schmidt	2021	Cross-sectional study	United States, multiple states	Retail	Not applicable	Raised without antimicrobials	Not applicable	Retail	Not enterococci specific5	Erythromycin, vancomycin	There were no cases of vancomycin resistance in either study's intervention (exposure) or referent groups, and no further statistical assessments were reported.. This phenotypic resistance outcome is not included in Table S3 associations summary.	Not specified	No	Yes	Not Specified	Mixed effect	No	Yes	USDA Agricultural Research Service National Program 108—Food Safety (project 3040-42000-018), the Foundation for Meat and Poultry Research and Education, and the Beef Checkoff.
Shen	2019	Randomised controlled trial	Alberta, Canada	Feedlot	Yearling	(1) Antimicrobial administration	Tylosin, monensin, and Saccharomyces cerevisiae	Unspecified site	Not assessed	Erythromycin, tetracycline		Not specified	No	Yes	CLSI	Mixed effect	Yes	Yes	Alberta Agriculture and Forestry (#2015E006R) and Diamond V (Cedar Rapids, IA)
						(2) Probiotic supplementation
Vikram	2017	Cross-sectional study	United States, state not indicated	Abattoir	Not applicable	Raised without antimicrobials	Not applicable	Post-evisceration	Not enterococci specific	Erythromycin		Not specified	No	No	Not Specified	Descriptive	No	Yes	USDA Agricultural Research Service National Program 108 –Food Safety (project no. 3040-42000-018), the USDA National Institute of Food and Agriculture (grant no. 2015-68003-23048), and the Instituto Nacional de Investigacion Agropecuaria (INIA) Uruguay.
Vikram	2018	Cross-sectional study	United States, multiple states	Retail	Not applicable	Raised without antimicrobials	Not applicable	Retail	Not enterococci specific	Chloramphenicol, ciprofloxacin, daptomycin, erythromycin, gentamicin, kanamycin, lincomycin, linezolid, nitrofurantoin, penicillin, quinupristin-dalfopristin, streptomycin, tetracycline, tigecycline, tylosin, vancomycin	Table S3 reports phenotypic resistance associations described in the article's supplementary materials.	Not specified	No	No	Not Specified	Descriptive	No	Yes	Nebraska Beef Council (project 58-3040-6-006) to J. W. Schmidt and USDA Agricultural Research Service National Program 108—Food Safety (project 3040-42000-018)
Zaheer	2013	Non-randomized trial	Alberta, Canada	Feedlot	Yearling	(1) Antimicrobial administration	Tilmicosin, tulathromycin, and tylosin	Rectum	Assessed, but not specific to treatment and/or sample population	Erythromycin	Isolates were selected for genotypic analysis based on phenotypic resistance. Genotypic resistance was not stratified by intervention, and no statistic comparisons were performed.	E. casseliflavus, E. hirae	Yes	Yes	CLSI, NARMS	Mixed effect	Yes	Yes	SAGES program of Agriculture and Agri-Food Canada in partnership with the University of Calgary
						(2) Therapeutic versus subtherapeutic antimicrobial use
Zhang	2010	Cross-sectional study	United States, multiple states	Retail	Not applicable	Grass fed	Not applicable	Retail	Not assessed	Chloramphenicol, daptomycin, erythromycin, flavomycin, linezolid, nitrofurantoin, penicillin, tetracycline, tigecycline, tylosin tartrate, vancomycin		Not specified	Yes	Yes	CLSI	Descriptive	Yes	No	Not stated
† Phenotypic resistance may be based on sensititre plates referenced in the article. In some cases, not all phenotypic resistances assessed using the plates are discussed within the article. Table S3 only refers to antimicrobials discussed within the article
± Enterococci species are not always assessed with respect to the intervention.
(1) Assessed across three treatment regimens: Administered for the first 125 days on feed, for 41 to 161 days on feed, or for the entire feeding period
(2) Assessed different dosing regimens
(3) Additional antimicrobials (not specified) may also be used on farm.
(4) Pen Environment was included as a variable in the study design, however no statistical tests were reported comparing the differing interventions within the article, thus the intervention is not reflected within Table S3.
(5) ErmB was used for confirmation of erythromycin resistance, but is not reported to a representative population sample.

## Sheet: Table S3
Exposure class	Exposure (factor)	Source	Sampling duration (days)	Timing of intervention during beef production system	Timing of sampling (If applicable from the day of arrival at the feedlot)	Phenotypic resistance or resistance genes compared	Association identified (Enterococci specific)	Timing of association if temporal variation (days post initial intervention)	Intervention/ exposure group	Referent Group
Antimicrobial Supplementation	Ceftiofur supplementation	(Agga, Schmidt, and Arthur 2016)	NA	Cow-calf	Pregnancy testing	Erythromycin	No association	Cross-sectional sample	Cows received ceftiofur crystalline-free acid or ceftiofur sodium, varying amounts, plus other assorted antimicrobials	Cows never received therapeutic antimicrobial treatment
						erm(B)	No association	Cross-sectional sample	Cows received ceftiofur crystalline-free acid or ceftiofur sodium, varying amounts, plus other assorted antimicrobials	Cows never received therapeutic antimicrobial treatment
						tet(M)	No association	Cross-sectional sample	Cows received ceftiofur crystalline-free acid or ceftiofur sodium, varying amounts, plus other assorted antimicrobials	Cows never received therapeutic antimicrobial treatment
	Chlortetracycline supplementation	(Platt et al. 2008)	Seven days pre-treatment – 30 days post-treatment	Feedlot	14 days after feedlot arrival	Tetracycline	Temporary association	Samples taken on days 2, 6, 8, 12, 14, and 22 were significantly associated with resistance	Cattle administered chlortetracycline (22 mg/kg)	Cattle administered no chlortetracycline
	Danofloxacin dosing concentration	(Halleran et al. 2021a)	0 – 27 days post-treatment	Experimental	Three days after arrival	Danofloxacin	No association[1]	No association on any sampling days	Steers administered two 6 mg/kg danofloxacin subcutaneous doses 48 hours apart	Steers administered a single 8 mg/kg danofloxacin subcutaneous dose
	Enrofloxacin supplementation	(Hershberger E. et al. 2005)	NA	Farm (unspecified)	Unspecified	Ciprofloxin	Association	Cross-sectional sample	Sampled farms report using enrofloxacin within the past year	Sampled farms report not using enrofloxacin within the past year
	Florfenicol supplementation	(Halleran et al. 2021b)	0 – 38 days post-initial treatment	Experimental	Three days after arrival	Ampicillin	No association[2]	No association on any sampling days	Steers administered two 20 mg/kg florfenicol intramuscular doses 48 hours apart	Steers administered a single 40 mg/kg subcutaneous dose
						Ceftiofur	No association	No association on any sampling days	Steers administered two 20 mg/kg florfenicol intramuscular doses 48 hours apart	Steers administered a single 40 mg/kg subcutaneous dose
						Tetracycline	No association	No association on any sampling days	Steers administered two 20 mg/kg florfenicol intramuscular doses 48 hours apart	Steers administered a single 40 mg/kg subcutaneous dose
	Macrolide supplementation	(Zaheer et al. 2013)	0 – 28 days post-initial treatment	Experimental	Sampled on arrival (day 0)	Erythromycin	Association	Samples taken on days 7, 14, 21, and 28 are significantly associated	Steers administered a single tilmicosin subcutaneous injection at 10 mg/kg bodyweight	Steers administered no antimicrobials
									Steers administered a single tulathromycin subcutaneous injection at 2.5 mg/kg bodyweight	Steers administered no antimicrobials
									Steers administered tylosin phosphate at 11 ppm in feed for a 28-day study duration	Steers administered no antimicrobials
		(Beukers A.G. et al. 2015)	0 – 225 days post-initial treatment	Feedlot	Sampled on arrival (day 0)	Erythromycin	Temporary association	Samples taken on days 113, 141, 169, and 197 are significantly associated	Steers are continuously administered tylosin phosphate in feed (11 ppm) for 197 days	Steers are not administered tylosin phosphate in feed
						Tylosin	Temporary association	Samples taken on days 84, 113, 141, 169, and 197 are significantly associated	Steers are continuously administered tylosin phosphate in feed (11 ppm) for 197 days	Steers not administered tylosin phosphate in feed
		(Muller et al. 2018)	0 – 118 days post-initial treatment	Experimental (Feedlot)	Sampled one day after arrival	Erythromycin	No association	No association on any sampling days	Steers administered tylosin phosphate (9.9 mg/kg DM) continuously	Steers not administered tylosin phosphate
									Steers administered tylosin phosphate (9.9 mg/kg DM) on a repeated intermittent basis (one week on, two weeks off)	Steers not administered tylosin phosphate
						Tetracycline	No association	No association on any sampling days	Steers administered tylosin phosphate (9.9 mg/kg DM) continuously	Steers not administered tylosin phosphate
									Steers administered tylosin phosphate (9.9 mg/kg DM) on a repeated intermittent basis (one week on, two weeks off)	Steers not administered tylosin phosphate
		(Davedow et al. 2020)	0 – 160 days post-initial treatment	Feedlot	Sampled on arrival (day 0)	Erythromycin	No association	No association on any sampling days	Steers administered tylosin phosphate (11 ppm) during the first 125 days of the 161-day feeding period	Steers administered tylosin phosphate (11 ppm) continuously through 161 day feeding period
									Steers administered tylosin phosphate (11 ppm) during the last 120 days of the feeding period	Steers administered tylosin phosphate (11 ppm) continuously through 161 day feeding period
	Macrolide therapeutic versus subtherapeutic administration	(Zaheer et al. 2013)	0 – 28 days post-initial treatment	Experimental	Sampled on arrival (day 0)	Erythromycin	No association	No association on any sampling days	Steers administered a single tilmicosin subcutaneous injection at 10 mg/kg bodyweight	Steers administered phosphate at 11 ppm in feed for a 28-day study duration
									Steers administered a single tulathromycin subcutaneous injection at 2.5 mg/kg bodyweight	Steers administered phosphate at 11 ppm in feed for a 28-day study duration
	Monensin supplementation	(Jacob et al. 2008)	0 – 136 days post-treatment	Feedlot	The study began on the day of arrival (day 0); however, sampling only occurred on day 122 and day 136	Macrolide	Association	Pooled data from two sampling dates is significantly different from the control.	Heifers were administered monensin (300 mg/ animal/ day)	Heifers administered no antibiotics
						Tet(M)	No association	Pooled data from two sampling dates is not significantly different from the control	Heifers were administered monensin (300 mg/ animal/ day)	Heifers administered no antibiotics
						Erm(B)	No association	Pooled data from two sampling dates is not significantly different from the control	Heifers were administered monensin (300 mg/ animal/ day)	Heifers administered no antibiotics
	Raised without antimicrobials	(Innes et al. 2021)	NA	Non-specific	Cross-sectional retail meat sample	Unspecified	No association	Cross-sectional sample	Retail beef from United States Department of Agriculture -certified organic producers	Retail beef from conventional producers
		(Vikram et al. 2018)[3]	NA	Non-specific	Cross-sectional retail meat sample	Chloramphenicol	No association	Cross-sectional sample	Retail beef labelled as raised without antibiotics	Retail beef with no antimicrobial use labelling claim
						Ciprofloxacin	No association	Cross-sectional sample	Retail beef labelled as raised without antibiotics	Retail beef with no antimicrobial use labelling claim
						Daptomycin	No association	Cross-sectional sample	Retail beef labelled as raised without antibiotics	Retail beef with no antimicrobial use labelling claim
						Erythromycin[4]	No association	Cross-sectional sample	Retail beef labelled as raised without antibiotics	Retail beef with no antimicrobial use labelling claim
						Gentamicin	No association	Cross-sectional sample	Retail beef labelled as raised without antibiotics	Retail beef with no antimicrobial use labelling claim
						Kanamycin	No association	Cross-sectional sample	Retail beef labelled as raised without antibiotics	Retail beef with no antimicrobial use labelling claim
						Lincomycin	No association	Cross-sectional sample	Retail beef labelled as raised without antibiotics	Retail beef with no antimicrobial use labelling claim
						Linezolid	No association	Cross-sectional sample	Retail beef labelled as raised without antibiotics	Retail beef with no antimicrobial use labelling claim
						Nitrofurantoin	No association	Cross-sectional sample	Retail beef labelled as raised without antibiotics	Retail beef with no antimicrobial use labelling claim
						Penicillin	No association	Cross-sectional sample	Retail beef labelled as raised without antibiotics	Retail beef with no antimicrobial use labelling claim
						Quinupristin-dalfopristin	No association	Cross-sectional sample	Retail beef labelled as raised without antibiotics	Retail beef with no antimicrobial use labelling claim
						Streptomycin	No association	Cross-sectional sample	Retail beef labelled as raised without antibiotics	Retail beef with no antimicrobial use labelling claim
						Tetracycline[5]	No association	Cross-sectional sample	Retail beef labelled as raised without antibiotics	Retail beef with no antimicrobial use labelling claim
						Tigecycline	No association	Cross-sectional sample	Retail beef labelled as raised without antibiotics	Retail beef with no antimicrobial use labelling claim
						Tylosin	No association	Cross-sectional sample	Retail beef labelled as raised without antibiotics	Retail beef with no antimicrobial use labelling claim
						Vancomycin	No association	Cross-sectional sample	Retail beef labelled as raised without antibiotics	Retail beef with no antimicrobial use labelling claim
		(Schmidt et al. 2021)	NA	Non-specific	Cross-sectional retail meat sample	Erythromycin[6]	Association, protective	Cross-sectional sample	Retail beef labelled as raised without antibiotics (United States Department of Agriculture certified organic or claims that no antimicrobials were used during production)	Retail beef with no label claims regarding antibiotic use
		(Vikram et al. 2017)	NA	Non-specific	Slaughter, evisceration	Erythromycin	Association, protective	Cross-sectional sample	Fecal samples from cattle raised without antibiotics	Fecal samples from cattle raised conventionally
	Distiller’s grains with virginiamycin supplementation	(Edrington et al. 2014)	0 – 49 days post-initial treatment	Experimental (feedlot)	Sampled 28 days after arrival	Vat(E)	No association	Species of enterococci were associated with resistance and confounded treatment comparison	Steers fed distiller's grains produced with virginiamycin (8.9 mg/kg)	Steers fed distiller's grains produced with no virginiamycin
									Steers fed distiller's grains produced with virginiamycin (0.7 mg/kg)	Steers fed distiller's grains produced with no virginiamycin
						Msr(C)	No association	Species of enterococci were associated with resistance and confounded treatment comparison	Steers fed distiller's grains produced with virginiamycin (8.9 mg/kg)	Steers fed distiller's grains produced with no virginiamycin
									Steers fed distiller's grains produced with virginiamycin (0.7 mg/kg)	Steers fed distiller's grains produced with no virginiamycin
						Lincomycin	No association	Species of enterococci were associated with resistance and confounded treatment comparison	Steers fed distiller's grains produced with virginiamycin (8.9 mg/kg)	Steers fed distiller's grains produced with no virginiamycin
									Steers fed distiller's grains produced with virginiamycin (0.7 mg/kg)	Steers fed distiller's grains produced with no virginiamycin
						Vancomycin	No association	Species of enterococci were associated with resistance and confounded treatment comparison	Steers fed distiller's grains produced with virginiamycin (8.9 mg/kg)	Steers fed distiller's grains produced with no virginiamycin
									Steers fed distiller's grains produced with virginiamycin (0.7 mg/kg)	Steers fed distiller's grains produced with no virginiamycin
						Erythromycin	No association	Species of enterococci were associated with resistance and confounded treatment comparison	Steers fed distiller's grains produced with virginiamycin (8.9 mg/kg)	Steers fed distiller's grains produced with no virginiamycin
									Steers fed distiller's grains produced with virginiamycin (0.7 mg/kg)	Steers fed distiller's grains produced with no virginiamycin
						Kanamycin	No association	Species of enterococci were associated with resistance and confounded treatment comparison	Steers fed distiller's grains produced with virginiamycin (8.9 mg/kg)	Steers fed distiller's grains produced with no virginiamycin
									Steers fed distiller's grains produced with virginiamycin (0.7 mg/kg)	Steers fed distiller's grains produced with no virginiamycin
						Streptomycin	No association	Species of enterococci were associated with resistance and confounded treatment comparison	Steers fed distiller's grains produced with virginiamycin (8.9 mg/kg)	Steers fed distiller's grains produced with no virginiamycin
									Steers fed distiller's grains produced with virginiamycin (0.7 mg/kg)	Steers fed distiller's grains produced with no virginiamycin
						Tetracycline	No association	Species of enterococci were associated with resistance and confounded treatment comparison	Steers fed distiller's grains produced with virginiamycin (8.9 mg/kg)	Steers fed distiller's grains produced with no virginiamycin
									Steers fed distiller's grains produced with virginiamycin (0.7 mg/kg)	Steers fed distiller's grains produced with no virginiamycin
						Gentamicin	No association	Species of enterococci were associated with resistance and confounded treatment comparison	Steers fed distiller's grains produced with virginiamycin (8.9 mg/kg)	Steers fed distiller's grains produced with no virginiamycin
									Steers fed distiller's grains produced with virginiamycin (0.7 mg/kg)	Steers fed distiller's grains produced with no virginiamycin
						Nitrofuran	No association	Species of enterococci were associated with resistance and confounded treatment comparison	Steers fed distiller's grains produced with virginiamycin (8.9 mg/kg)	Steers fed distiller's grains produced with no virginiamycin
									Steers fed distiller's grains produced with virginiamycin (0.7 mg/kg)	Steers fed distiller's grains produced with no virginiamycin
						Quinupristin/ dalfopristin	No association	Species of enterococci were associated with resistance and confounded treatment comparison	Steers fed distiller's grains produced with virginiamycin (8.9 mg/kg)	Steers fed distiller's grains produced with no virginiamycin
									Steers fed distiller's grains produced with virginiamycin (0.7 mg/kg)	Steers fed distiller's grains produced with no virginiamycin
						Erm(B)	Association	Samples taken on day 49 were significantly different	Steers fed distiller's grains produced with virginiamycin (8.9 mg/kg)	Steers fed distiller's grains produced with no virginiamycin
							Association	Samples taken on day 49 were significantly different	Steers fed distiller's grains produced with virginiamycin (0.7 mg/kg)	Steers fed distiller's grains produced with no virginiamycin
Combined Treatments	Monensin and tylosin supplementation	(Shen et al. 2019)	0 – 105 days post-treatment	Feedlot	Sampled 28 days after arrival	Erythromycin	Temporary association	Samples taken on days 28 and 56 are significantly associated	Steers administered monensin (30 mg/steer/day)	Steers not administered antibiotics
									and
									tylosin phosphate (110 mg/steer/day)
						Tetracycline	No association	Samples taken on day 0 are significantly different from the control. No other sampling points recorded a significant difference	Steers administered monensin (30 mg/steer/day)	Steers not administered antibiotics
									and
									tylosin phosphate (110 mg/steer/day)
		(Schmidt et al. 2020)	0 – 225 days post-initial treatment	Experimental (feedlot)	Sampled on arrival (day 0)	Erythromycin	Temporary association[7]	Samples taken on days 82 and 225 are significantly associated	Steers administered monensin (50 to 400mg/head/day)	Steers administered monensin (50 to 400 mg/head/ day)
									and	and
									tylosin phosphate (60 to 90 mg/head/ day)	Tylosin phosphate is not administered
						Tetracycline	No association	No association on any sampling days	Steers administered monensin (50 to 400mg/head/day)	Steers administered monensin (50 to 400 mg/head/ day)
									and	and
									and tylosin phosphate (60 to 90 mg/head/ day)	Tylosin phosphate is not administered
		(Jacob et al. 2008)	0 – 136 days post-treatment	Feedlot	The study began on the day of arrival (day 0); however, sampling only occurred on day 122 and day 136	Macrolide	Association	Pooled data from two sampling dates is significantly different from the control	Heifers were administered monensin (300 mg/ animal/ day) and	Heifers administered no antibiotics
									and
									tylosin (90 mg/animal/day)
						Tet(M)	No association	Pooled data from two sampling dates is not significantly different from the control	Heifers were administered monensin (300 mg/ animal/ day)	Heifers administered no antibiotics
									and
									tylosin (90 mg/animal/day)
						Erm(B)	No association	Pooled data from two sampling dates is not significantly different from the control	Heifers were administered monensin (300 mg/ animal/ day)	Heifers administered no antibiotics
									and
									tylosin (90 mg/animal/day)
	Tylosin and Probiotics	(Murray et al. 2022)	Replicate 1: 0 - 112 days post initial treatment	Feedlot	Sampled 28 days after arrival	Erythromycin	No association	No significant association on any sampling days following interpretation using multi-level mixed effects logistic regression model	Steers are administered tylosin phosphate (7.3 g/tonne)	Steers are not administered tylosin phosphate
			Replicate 2: 0 - 119 days post-treatment						and	and
									no E. faecium-based probiotic is administered	not administered an E. faecium-based probiotic
									Steers are administered an E. faecium -based probiotic (824.5 g/tonne)	Steers are not administered tylosin phosphate
									and	and
									not administered tylosin phosphate	not administered an E. faecium-based probiotic
							Significantly increased tylosin resistance compared to E. faecium-based probiotic in first replicate on D84, but not when both replicates are combined	Significantly increased tylosin resistance compared to E. faecium-based probiotic in first replicate on D84, but not when both replicates are combined	Steers are administered an E. faecium -based probiotic (824.5 g/tonne)	Steers are not administered tylosin phosphate
									and	and
									tylosin phosphate	administered an E. faecium-based probiotic
									Steers are administered an E. faecium -based probiotic (824.5 g/tonne)	Steers are not administered tylosin phosphate
									and	and
									not administered tylosin phosphate	administered an E. faecium-based probiotic
						Tetracycline	No association	No significant association on any sampling days following interpretation using multi-level mixed effects logistic regression model	Steers are administered tylosin phosphate (7.3 g/tonne)	Steers are not administered tylosin phosphate
									and	and
									no E. faecium-based probiotic is administered	not administered an E. faecium-based probiotic
									Steers are administered tylosin phosphate (7.3 g/tonne)	Steers are not administered tylosin phosphate
									and	and
									an E. faecium-based probiotic (824.5 g/tonne)	not administered an E. faecium-based probiotic
									Steers are administered an E. faecium -based probiotic (824.5 g/tonne),	Steers are not administered tylosin phosphate
									and	and
									no tylosin phosphate	not administered an E. faecium-based probiotic
	Tylosin and Copper	(Amachawadi et al. 2015)	0 – 28 days post-initial treatment	Experimental	Sampled on arrival (day 0)	Erm(B)	Association	Model-adjusted pooled data	Steers administered elevated copper at 100 mg/ kg of dry feed matter	Steers administered recommended copper dosage (10 mg/kg)
									and	and
									tylosin at 10 mg kg of dry feed matter	no tylosin
									Steers administered recommended copper at 10 mg/ kg of dry feed matter	Steers administered recommended copper dosage (10 mg/kg)
									and	and
									tylosin at 10 mg kg of dry feed matter	no tylosin
						Tet(M)	No association	Model-adjusted pooled data	Steers administered elevated copper at 100 mg/ kg of dry feed matter	Steers administered recommended copper dosage (10 mg/kg)
									and	and
									tylosin at 10 mg kg of dry feed matter	no tylosin
									Steers administered recommended copper at 10 mg/ kg of dry feed matter	Steers administered recommended copper dosage (10 mg/kg)
									and	and
									tylosin at 10 mg kg of dry feed matter	no tylosin
						Tcr(B)	Association	Model-adjusted pooled data	Steers administered elevated copper at 100 mg/ kg of dry feed matter	Steers administered recommended copper dosage (10 mg/kg)
									and	and
									tylosin at 10 mg kg of dry feed matter	no tylosin
							No association	Model-adjusted pooled data	Steers administered recommended copper at 10 mg/ kg of dry feed matter	Steers administered recommended copper dosage (10 mg/kg)
									and	and
									tylosin at 10 mg kg of dry feed matter	no tylosin
Diet	Wet distillers’ grains with solubles diet	(Jacob et al. 2008)	0 – 136 days post-treatment	Feedlot	The study began on the day of arrival (day 0); however, sampling only occurred on day 122 and day 136	Macrolide	No association	Pooled data from two sampling dates is not significantly different from the control.	Heifers were administered 25% wet distillers’ grains with solubles	Heifers administered no wet distillers’ grains with solubles
						Quinupristin-dalfopristin	No association	Pooled data from two sampling dates is not significantly different from the control	Heifers were administered 25% wet distillers’ grains with solubles	Heifers administered no wet distillers’ grains with solubles
						Flavomycin	Association, protective	Pooled resistance data from two sampling dates is significantly lower than the control	Heifers were administered 25% wet distillers’ grains with solubles	Heifers administered no wet distillers’ grains with solubles
						Erm(B)	No association	Pooled data from two sampling dates is not significantly different from the control	Heifers were administered 25% wet distillers’ grains with solubles	Heifers administered no wet distillers’ grains with solubles
						Tet(M)	No association	Pooled data from two sampling dates is not significantly different from the control	Heifers were administered 25% wet distillers’ grains with solubles.	Heifers administered no wet distillers’ grains with solubles
	Nutritional supplement	(Amachawadi et al. 2013) [8]	116 days post-initial treatment and a second sampling at 131 days post-treatment for lightweight cattle.	Experimental (feedlot)	The study began on the day of arrival (day 0); however, sampling only occurred on day 116 and, in some cases, day 131.	Tcr(B)	No association	Mixed effect model evaluating two sampling periods	Steers administered a commercial nutritional supplement (Linpro.10% of the DM diet)	Steers administered no commercial nutritional supplement
Grass fed diet	Grass fed diet	(Zhang et al. 2010)	NA	Non-specific	Cross-sectional retail meat sample	Daptomycin	Association, protective	Cross-sectional sample	Retail beef products are labelled as ‘‘grass-fed”	Conventional retail beef products
						Linezolid	Association, protective	Cross-sectional sample	Retail beef products are labelled as ‘‘grass-fed”	Conventional retail beef products
						Tigecycline	No association, however conventional beef samples had numerically higher MICs.	Cross-sectional sample	Retail beef products are labelled as ‘‘grass-fed”	Conventional retail beef products
						Chloramphenicol	No association, however conventional beef samples had numerically higher MICs.	Cross-sectional sample	Retail beef products are labelled as ‘‘grass-fed”	Conventional retail beef products
						Erythromycin	No association, however conventional beef samples had numerically higher MICs.	Cross-sectional sample	Retail beef products are labelled as ‘‘grass-fed”	Conventional retail beef products
						Flavomycin	No association	Cross-sectional sample	Retail beef products are labelled as ‘‘grass-fed”	Conventional retail beef products
						Penicillin	No association	Cross-sectional sample	Retail beef products are labelled as ‘‘grass-fed”	Conventional retail beef products
						Tetracycline	No association	Cross-sectional sample	Retail beef products are labelled as ‘‘grass-fed”	Conventional retail beef products
						Vancomycin	No association, however conventional beef samples had numerically higher MICs.	Cross-sectional sample	Retail beef products are labelled as ‘‘grass-fed”	Conventional retail beef products
						Tylosin	No association	Cross-sectional sample	Retail beef products are labelled as ‘‘grass-fed”	Conventional retail beef products
						Nitrofurantoin	No association	Cross-sectional sample	Retail beef products are labelled as ‘‘grass-fed”	Conventional retail beef products
Meat processing practices	Meat processing facility	(Innes et al. 2021)	NA	Non-specific	Cross-sectional retail meat sample	Not specified	No association	Cross-sectional sample	Multiple drug resistant Enterococcus spp. contamination of retail meat from organic processing facilities (all meat processed are from organic producers)	Multiple drug resistant Enterococcus spp. contamination of retail meat from conventional processing facilities (all meat processed are from conventional producers)
							Association	Cross-sectional sample	Multiple drug resistant Enterococcus spp. contamination of retail meat from split processing facilities (meat processed from organic and conventional producers)	Multiple drug resistant Enterococcus spp. contamination of retail meat from conventional processing facilities (all meat processed are from conventional producers)
Metal supplementation	Copper supplementation	(Amachawadi et al. 2013)	116 days post-initial treatment and a second sampling at 131 days post-treatment for lightweight cattle	Experimental (feedlot)	The study began on the day of arrival (day 0); however, sampling only occurred on day 116 and, in some cases, day 131	Tcr(B)	Association	Mixed effect model evaluating two sampling periods	Steers administered elevated copper dosage (100 mg/kg)	Steers administered recommended copper dosage (10 mg/kg)
		(Amachawadi et al. 2015)	0 – 28 days post-initial treatment	Experimental	Sampled on arrival (day 0)	Tcr(B)	Association	Model-adjusted pooled data	Steers administered elevated copper (100 mg/ kg)	Steers administered recommended copper dosage (10 mg/kg)
						Erm(B)	Association	Model-adjusted pooled data	Steers administered elevated copper (100 mg/kg)	Steers administered recommended copper dosage (10 mg/kg).
						Tet(M)	No association	Model-adjusted pooled data	Steers administered elevated copper (100 mg/kg)	Steers administered recommended copper dosage (10 mg/kg).
		(Jacob et al. 2010) [9]	0 – 32 days post-initial treatment	Experimental	Sampled on arrival (day 0)	Erm(B)	No association	No sampling points recorded a significant difference between treatment groups	Heifers administered elevated copper (100 mg/kg)	Heifers administered recommended copper (10 mg/kg)
						Tet(M)	No association	No sampling points recorded a significant difference between treatment groups	Heifers administered elevated copper (100 mg/kg)	Heifers administered recommended copper (10 mg/kg)
						Chloramphenicol	No association	No sampling points recorded a significant difference between treatment groups’ MIC values	Heifers administered elevated copper (100 mg/kg)	Heifers administered recommended copper (10 mg/kg)
						Ciprofloxacin	No association	No sampling points recorded a significant difference between treatment groups’ MIC values	Heifers administered elevated copper (100 mg/kg)	Heifers administered recommended copper (10 mg/kg)
						Gentamicin	No association	No sampling points recorded a significant difference between treatment groups’ MIC values	Heifers administered elevated copper (100 mg/kg)	Heifers administered recommended copper (10 mg/kg)
						Linezolid	No association	No sampling points recorded a significant difference between treatment groups’ MIC values	Heifers administered elevated copper (100 mg/kg)	Heifers administered recommended copper (10 mg/kg)
						Penicillin	No association	No sampling points recorded a significant difference between treatment groups’ MIC values	Heifers administered elevated copper (100 mg/kg)	Heifers administered recommended copper (10 mg/kg)
						Streptomycin	No association	No sampling points recorded a significant difference between treatment groups’ MIC values	Heifers administered elevated copper (100 mg/kg)	Heifers administered recommended copper (10 mg/kg)
						Vancomycin	No association	No sampling points recorded a significant difference between treatment groups’ MIC values	Heifers administered elevated copper (100 mg/kg)	Heifers administered recommended copper (10 mg/kg)
						Zinc	No association	No sampling points recorded a significant difference between treatment groups’ MIC values	Heifers administered elevated copper (100 mg/kg)	Heifers administered recommended copper (10 mg/kg)
						Copper	No association	No sampling points recorded a significant difference between treatment groups’ MIC values	Heifers administered elevated copper (100 mg/kg)	Heifers administered recommended copper (10 mg/kg)
	Zinc supplementation	(Jacob et al. 2010) [10]	0 – 32 days post-initial treatment	Experimental	Sampled on arrival (day 0)	Erm(B)	No association	No sampling points recorded a significant difference between treatment groups	Heifers administered elevated zinc (300 mg/kg) dosages	Heifers administered recommended zinc (30 mg/kg) dosages
						Tet(M)	No association	No sampling points recorded a significant difference between treatment groups	Heifers administered elevated zinc (300 mg/kg) dosages	Heifers administered recommended zinc (30 mg/kg) dosages
						Chloramphenicol	No association	No sampling points recorded a significant difference between treatment groups’ MIC values	Heifers administered elevated zinc (300 mg/kg) dosages	Heifers administered recommended zinc (30 mg/kg) dosages
						Ciprofloxacin	No association	No sampling points recorded a significant difference between treatment groups’ MIC values	Heifers administered elevated zinc (300 mg/kg) dosages	Heifers administered recommended zinc (30 mg/kg) dosages
						Gentamicin	No association	No sampling points recorded a significant difference between treatment groups’ MIC values	Heifers administered elevated zinc (300 mg/kg) dosages	Heifers administered recommended zinc (30 mg/kg) dosages
						Linezolid	No association	No sampling points recorded a significant difference between treatment groups’ MIC values	Heifers administered elevated zinc (300 mg/kg) dosages	Heifers administered recommended zinc (30 mg/kg) dosages
						Penicillin	No association	No sampling points recorded a significant difference between treatment groups’ MIC values	Heifers administered elevated zinc (300 mg/kg) dosages	Heifers administered recommended zinc (30 mg/kg) dosages
						Streptomycin	No association	No sampling points recorded a significant difference between treatment groups’ MIC values	Heifers administered elevated zinc (300 mg/kg) dosages	Heifers administered recommended zinc (30 mg/kg) dosages
						Vancomycin	No association	No sampling points recorded a significant difference between treatment groups’ MIC values	Heifers administered elevated zinc (300 mg/kg) dosages	Heifers administered recommended zinc (30 mg/kg) dosages
						Zinc	No association	No sampling points recorded a significant difference between treatment groups’ MIC values	Heifers administered elevated zinc (300 mg/kg) dosages	Heifers administered recommended zinc (30 mg/kg) dosages
						Copper	No association	No sampling points recorded a significant difference between treatment groups’ MIC values	Heifers administered elevated zinc (300 mg/kg) dosages	Heifers administered recommended zinc (30 mg/kg) dosages
		(Murray et al. 2021)	0 – 21 days post-initial treatment	Randomized controlled trial	Sampled 14 days after arrival	Tetracycline	Association	Samples taken day 0 and day 21. Significant difference on day 0 and 21	Steers administered zinc (300 ppm)	Steers administered menthol (0.3% of dry matter)
								Samples taken day 0 and day 21. Significant difference on day 0 and 21	Steers administered zinc (300 ppm)	Steers administered menthol (0.3% of dry matter) and Zinc (300 ppm)
							No association	Samples taken day 0 and day 21. Significant difference on day 0, no significant difference on day 21.	Steers administered zinc (300 ppm)	Steers not administered menthol (0.3% of dry matter) or Zinc (300 ppm)
						Erythromycin	No Association[11]	Samples taken day 0 and day 21. No significant difference on day 21	Steers administered zinc at 300 ppm in feed	Steers administered menthol (0.3% of dry matter)
								Samples taken day 0 and day 21. No significant difference on day 21	Steers administered zinc at 300 ppm in feed	Steers administered menthol (0.3% of dry matter) and Zinc (300 ppm)
								Samples taken day 0 and day 21. No significant difference on day 21	Steers administered zinc at 300 ppm in feed	Steers not administered menthol (0.3% of dry matter) or Zinc (300 ppm)
						Multi-drug resistance[12]	No association	Samples taken day 0 and day 21. No significant difference on day 21	Steers administered zinc at 300 ppm in feed	Steers administered menthol (0.3% of dry matter)
									Steers administered zinc at 300 ppm in feed	Steers administered menthol (0.3% of dry matter) and Zinc (300 ppm)
									Steers administered zinc at 300 ppm in feed	Steers not administered menthol (0.3% of dry matter) or Zinc (300 ppm)
Probiotic supplementation	Probiotics supplementation	(Murray et al. 2022)	0 - 119 days post-treatment	Feedlot	Sampled 28 days after arrival	Erythromycin	Association in the first replicate, but not when both replicates are combined	When replicates were combined, there were no significant differences between days	Steers are administered an E. faecium -based probiotic (824.5 g/tonne), and tylosin phosphate	Steers are not administered tylosin phosphate or an Enterococcus faecium - based probiotic
							No association	No significant association on any sampling days following interpretation using multi-level mixed effects logistic regression model	Steers are administered an E. faecium -based probiotic (824.5 g/tonne) and not administered tylosin phosphate	Steers are not administered tylosin phosphate or an Enterococcus faecium - based probiotic
						Tetracycline	No association	No significant association on any sampling days following interpretation using multi-level mixed effects logistic regression model	Steers are administered an E. faecium -based probiotic (824.5 g/tonne) and tylosin phosphate	Steers are not administered tylosin phosphate or an Enterococcus faecium - based probiotic
									Steers are administered an E. faecium -based probiotic (824.5 g/tonne), and no tylosin phosphate	Steers are not administered tylosin phosphate or an Enterococcus faecium - based probiotic
		(Shen et al. 2019)	0 – 105 days post-initial treatment	Experimental	Sampled 28 days after arrival	Erythromycin	No association	Pooled data from four sampling dates is not significantly different from the control	Steers administered a low dose of Saccharomyces cerevisiae fermentation products (NaturSafe, 12 g/ steer/ day)	Steers not administered Saccharomyces cerevisiae fermentation products
									Steers administered a medium dose of Saccharomyces cerevisiae fermentation products (NaturSafe, 15 g/ steer/ day)	Steers not administered Saccharomyces cerevisiae fermentation products
									Steers administered a high dose of Saccharomyces cerevisiae fermentation products (NaturSafe, 18 g/ steer/ day)	Steers not administered Saccharomyces cerevisiae fermentation products
									Steers administered XPS Saccharomyces cerevisiae fermentation products (Original XPC, 16 g/ steer/ day)	Steers not administered Saccharomyces cerevisiae fermentation products
						Tetracycline	No association	Pooled data from four sampling dates is not significantly different from the control	Steers administered a low dose of Saccharomyces cerevisiae fermentation products (NaturSafe, 12 g/ steer/ day)	Steers not administered Saccharomyces cerevisiae fermentation products
									Steers administered a medium dose of Saccharomyces cerevisiae fermentation products (NaturSafe, 15 g/ steer/ day)	Steers not administered Saccharomyces cerevisiae fermentation products
									Steers administered a high dose of Saccharomyces cerevisiae fermentation products (NaturSafe, 18 g/ steer/ day)	Steers not administered Saccharomyces cerevisiae fermentation products
									Steers administered XPS Saccharomyces cerevisiae fermentation products (Original XPC, 16 g/ steer/ day)	Steers not administered Saccharomyces cerevisiae fermentation products
Essential Oil Supplementation	Menthol	(Murray et al. 2021)	0 – 21 days post-initial treatment	Randomized controlled trial	Sampled 14 days after arrival	Tetracycline	Association, protective	Samples taken day 0 and day 21. Significant difference on day 0 and 21	Steers administered menthol (0.3% of dry matter)	Steers administered zinc at 300 ppm in feed
							No association	Samples taken day 0 and day 21. No significant difference on day 21	Steers administered menthol (0.3% of dry matter)	Steers administered menthol (0.3% of dry matter) and Zinc (300 ppm)
									Steers administered menthol (0.3% of dry matter)	Steers not administered menthol (0.3% of dry matter) or Zinc (300 ppm)
						Erythromycin[13]	No association	Samples taken day 0 and day 21. No significant difference on day 21	Steers administered menthol (0.3% of dry matter)	Steers administered zinc at 300 ppm in feed
									Steers administered menthol (0.3% of dry matter)	Steers administered menthol (0.3% of dry matter) and Zinc (300 ppm)
									Steers administered menthol (0.3% of dry matter)	Steers not administered menthol (0.3% of dry matter) or Zinc (300 ppm)
						Multi-drug resistance[14]	No association	Samples taken day 0 and day 21. No significant difference on day 21	Steers administered menthol (0.3% of dry matter)	Steers administered zinc at 300 ppm in feed
									Steers administered menthol (0.3% of dry matter)	Steers administered menthol (0.3% of dry matter) and Zinc (300 ppm)
									Steers administered menthol (0.3% of dry matter)	Steers not administered menthol (0.3% of dry matter) or Zinc (300 ppm)
[1] The study design compares two treatments regimens. No association is interpreted as there being no significant difference between MIC values from the two treatment groups.
[2] The study design compares two treatments regimens. No association is interpreted as there being no significant difference between the proportion of resistant enterococci.
[3] Associations are taken from testing using non-selective media.
[4] Erythromycin detection prevalence was significantly associated with the food service supply establishment samples were sourced from.
[5] Tetracycline resistance detection prevalence was significantly associated with the food service supply establishment samples were sourced from.
[6] Erythromycin resistance detection prevalence was significantly associated with the sampling city.
[7] Factors had significant temporary association affected by sample occasion but not by treatment.
[8] Both the exposure group and referent group also received copper supplementation (10 mg/kg).
[9] Both the exposure group and referent group also received zinc supplementation (30 mg/kg).
[10] Both the exposure group and referent group also received copper supplementation (10 mg/kg).
[11] Although there was no significant differences in erythromycin between treatment groups, there was an increased predicted prevalence of erythromycin resistance when comparing day 0 to day 21
[12] Defined as resistance to ≥3 classes of antibiotic
[13] Although there were no significant differences in erythromycin between treatment groups, there was an increased predicted prevalence of erythromycin resistance when comparing day 0 to day 21
[14] Defined as resistance to ≥3 classes of antibiotic

## Sheet: References
Article References
Agga, G. E., Schmidt, J. W., & Arthur, T. M. (2016). Antimicrobial-resistant fecal bacteria from ceftiofur-treated and nonantimicrobial-treated comingled beef cows at a cow-calf operation. Microbial Drug Resistance (Larchmont, N.Y.), 22(7), 598–608. https://doi.org/10.1089/mdr.2015.0259
Amachawadi, R. G., Scott, H. M., Alvarado, C. A., Mainini, T. R., Vinasco, J., Drouillard, J. S., & Nagaraja, T. G. (2013). Occurrence of the transferable copper resistance gene tcrB among fecal enterococci of U.S. feedlot cattle fed copper-supplemented diets. Applied and Environmental Microbiology, 79(14), 4369–4375. https://doi.org/10.1128/AEM.00503-13
Amachawadi, R. G., Scott, H. M., Aperce, C., Vinasco, J., Drouillard, J. S., & Nagaraja, T. G. (2015). Effects of in-feed copper and tylosin supplementations on copper and antimicrobial resistance in faecal enterococci of feedlot cattle. Journal of Applied Microbiology, 118(6), 1287–1297. https://doi.org/10.1111/jam.12790
Beukers A.G., Zaheer R., Cook S.R., Stanford K., Chaves A.V., Ward M.P., & McAllister T.A. (2015). Effect of in-feed administration and withdrawal of tylosin phosphate on antibiotic resistance in enterococci isolated from feedlot steers. Frontiers in Microbiology, 6(MAY), 483. https://doi.org/10.3389/fmicb.2015.00483
Chan, P. A., Wakeman, S. E., Angelone, A., & Mermel, L. A. (2008). Investigation of multi-drug resistant microbes in retail meats. Journal of Food Agriculture & Environment, 6(3), 71–75.
Davedow, T., Narvaez-Bravo, C., Zaheer, R., Sanderson, H., Rodas-Gonzalez, A., Klima, C., Booker, C. W., Hannon, S. J., Bras, A. L., Gow, S., & McAllister, T. (2020). Investigation of a reduction in tylosin on the prevalence of liver abscesses and antimicrobial resistance in enterococci in feedlot cattle. Frontiers in Veterinary Science, 7(101666658), 90. https://doi.org/10.3389/fvets.2020.00090
Edrington, T. S., Bischoff, K. M., Loneragan, G. H., & Nisbet, D. J. (2014). Evaluation of feeding distiller’s grains, containing virginiamycin, on antimicrobial susceptibilities in fecal isolates of Enterococcus and Escherichia coli and prevalence of resistance genes in cattle. Journal of Animal Science, 92(3), 1144–1149. https://doi.org/10.2527/jas.2013-6954
Halleran, J. L., Callahan, B. J., Jacob, M. E., Sylvester, H. J., Prange, T., Papich, M. G., & Foster, D. M. (2021a). Effects of danofloxacin dosing regimen on gastrointestinal pharmacokinetics and fecal microbiome in steers. Scientific Reports, 11(1), 11249. https://doi.org/10.1038/s41598-021-90647-z
Halleran, J. L., Minch, R., Slyvester, H. J., Jacob, M. E., Prange, T., Baynes, R., & Foster, D. M. (2021b). Comparison of the intestinal pharmacokinetics of two different florfenicol dosing regimens and its impact on the prevalence and phenotypic resistance of E. coli and Enterococcus over time. Microorganisms, 9(9), 1835. https://doi.org/10.3390/microorganisms9091835
Hershberger E., Oprea S.F., Donabedian S.M., Perri M., Bozigar P., Bartlett P., & Zervos M.J. (2005). Epidemiology of antimicrobial resistance in enterococci of animal origin. Journal of Antimicrobial Chemotherapy, 55(1), 127–130. https://doi.org/10.1093/jac/dkh508
Innes, G. K., Nachman, K. E., Abraham, A. G., Casey, J. A., Patton, A. N., Price, L. B., Tartof, S. Y., & Davis, M. F. (2021). Contamination of retail meat samples with multidrug-resistant organisms in relation to organic and conventional production and processing: A cross-sectional analysis of data from the United States National Antimicrobial Resistance Monitoring System, 2012–2017. Environment…
Jacob, M. E., Fox, J. T., Nagaraja, T. G., Drouillard, J. S., Amachawadi, R. G., & Narayanan, S. K. (2010). Effects of feeding elevated concentrations of copper and zinc on the antimicrobial susceptibilities of fecal bacteria in feedlot cattle. Foodborne Pathogens and Disease, 7(6), 643–648. lah.
Jacob, M. E., Fox, J. T., Narayanan, S. K., Drouillard, J. S., Renter, D. G., & Nagaraja, T. G. (2008). Effects of feeding wet corn distillers grains with solubles with or without monensin and tylosin on the prevalence and antimicrobial susceptibilities of fecal foodborne pathogenic and commensal bacteria in feedlot cattle. Journal of Animal Science, 86(5), 1182–1190. https://doi.org/10.2527/jas.…
LeJeune, J. T., & Christie, N. P. (2004). Microbiological quality of ground beef from conventionally-reared cattle and “raised without antibiotics” label claims. Journal of Food Protection, 67(7), 1433–1437.
Muller, H. C., Van Bibber-Krueger, C. L., Ogunrinu, O. J., Amachawadi, R. G., Scott, H. M., & Drouillard, J. S. (2018). Effects of intermittent feeding of tylosin phosphate during the finishing period on feedlot performance, carcass characteristics, antimicrobial resistance, and incidence and severity of liver abscesses in steers. Journal of Animal Science, 96(7), 2877–2885. https://doi.org/10.10…
Murray, S. A., Amachawadi, R. G., Norman, K. N., Lawhon, S. D., Nagaraja, T. G., Drouillard, J. S., & Scott, H. M. (2021). Effects of zinc and menthol-based diets on co-selection of antibiotic resistance among E. coli and Enterococcus spp. In beef cattle. Animals, 11(2), Article 2. https://doi.org/10.3390/ani11020259
Murray, S. A., Holbert, A. C., Norman, K. N., Lawhon, S. D., Sawyer, J. E., & Scott, H. M. (2020). Macrolide-susceptible probiotic Enterococcus faecium ST296 exhibits faecal-environmental-oral microbial community cycling among beef cattle in feedlots. Letters in Applied Microbiology, 70(4), 274–281. https://doi.org/10.1111/lam.13269
Murray, S. A., Holbert, A. C., Norman, K. N., Lawhon, S. D., Sawyer, J. E., & Scott, H. M. (2022). Effects of tylosin, a direct-fed microbial and feedlot pen environment on phenotypic resistance among enterococci isolated from beef cattle feces. Antibiotics (Basel, Switzerland), 11(1), 106. https://doi.org/10.3390/antibiotics11010106
Platt, T. M., Loneragan, G. H., Scott, H. M., Norby, B., Thomson, D. U., Brown, M. S., Ives, S. E., & Brashears, M. M. (2008). Antimicrobial susceptibility of enteric bacteria recovered from feedlot cattle administered chlortetracycline in feed. American Journal of Veterinary Research, 69(8), 988–996. https://doi.org/10.2460/ajvr.69.8.988
Schmidt, J. W., Vikram, A., Doster, E., Thomas, K., Weinroth, M. D., Parker, J., Hanes, A., Geornaras, I., Morley, P. S., Belk, K. E., Wheeler, T. L., & Arthur, T. M. (2021). Antimicrobial resistance in U.S. retail ground beef with and without label claims regarding antibiotic use. Journal of Food Protection, 84(5), 827–842. https://doi.org/10.4315/JFP-20-376
Schmidt, J. W., Vikram, A., Miller, E., Jones, S. A., & Arthur, T. M. (2020). In-feed tylosin phosphate administration to feedlot cattle minimally affects antimicrobial resistance. Journal of Food Protection, c48, 7703944, 350–364. https://doi.org/10.4315/0362-028X.JFP-19-342
Shen, Y., Davedow, T., Ran Tao, Saleem, A. M., Yoon, I., Narvaez, C., Mcallister, T. A., & Yang WenZhu. (2019). Ruminally protected and unprotected Saccharomyces cerevisiae fermentation products as alternatives to antibiotics in finishing beef steers. Journal of Animal Science, 97(10), 4323–4333. lah.
Vikram, A., Miller, E., Arthur, T. M., Bosilevac, J. M., Wheeler, T. L., & Schmidt, J. W. (2018). Similar levels of antimicrobial resistance in U.S. food service ground beef products with and without a “raised without antibiotics” claim. Journal of Food Protection, 81(12), 2007–2018. https://doi.org/10.4315/0362-028X.JFP-18-299
Vikram, A., Rovira, P., Agga, G. E., Arthur, T. M., Bosilevac, J. M., Wheeler, T. L., Morley, P. S., Belk, K. E., & Schmidt, J. W. (2017). Impact of “raised without antibiotics” beef cattle production practices on occurrences of antimicrobial resistance. Applied and Environmental Microbiology, 83(22). https://doi.org/10.1128/AEM.01682-17
Zaheer, R., Cook, S. R., Klima, C. L., Stanford, K., Alexander, T., Topp, E., Read, R. R., & McAllister, T. A. (2013). Effect of subtherapeutic vs. Therapeutic administration of macrolides on antimicrobial resistance in Mannheimia haemolytica and enterococci isolated from beef cattle. Frontiers in Microbiology, 4(101548977), 133. https://doi.org/10.3389/fmicb.2013.00133
Zhang, J., Wall, S. K., Xu, L., & Ebner, P. D. (2010). Contamination rates and antimicrobial resistance in bacteria isolated from “grass-fed” labeled beef products. Foodborne Pathogens and Disease, 7(11), 1331–1336. https://doi.org/10.1089/fpd.2010.0562
